# Supplementary material for: Optimization of a Tracking-Based Approach for Calculating Energy Expenditure and Aerobic–Anaerobic Supplies During Intermittent Running: Improved Simulation of Oxygen Uptake Within the Metabolic Power Model
Source: Sensors (Basel). 2025 Dec 12;25(24):7568. doi: 10.3390/s25247568 (PMC12736551; doi:10.3390/s25247568)
Supplement: Supplementary file 1 [file sensors-25-07568-s001.zip]

Archive with 2 entries (2 files):
- Supplementary_Data.xlsx
- __MACOSX/._Supplementary_Data.xlsx
