# Supplementary material for: Optimization of a Tracking-Based Approach for Calculating Energy Expenditure and Aerobic–Anaerobic Supplies During Intermittent Running: Improved Simulation of Oxygen Uptake Within the Metabolic Power Model
Source: Sensors (Basel). 2025 Dec 12;25(24):7568. doi: 10.3390/s25247568 (PMC12736551; doi:10.3390/s25247568)
Supplement: Supplementary file 1 [file sensors-25-07568-s001.zip › Supplementary_Data.xlsx]

## Sheet: Continuous shuttle runs
Participant	Wana_3CM	Waer_3CM	Wtot_3CM	Wana_MPM	Waer_MPM	Waer_cor_MPM	Wtot_MPM	Wtot_cor_MPM	Wana_Offset	Waer_Offset	Waer_cor_Offset	Wtot_Offset	Wtot_cor_Offset	Wana_Mongin	Waer_Mongin	Waer_cor_Mongin	Wtot_Mongin	Wtot_cor_Mongin
1	9.22734	502.332	511.56	82.8413	247.412	319.251	330.254	402.093	40.3793	289.875	417.497	330.254	457.876	48.574	281.68	401.753	330.254	450.327
2	5.25682	476.278	481.535	102.782	354.867	440.106	457.649	542.889	52.1095	405.539	538.659	457.649	590.769	80.2217	377.427	481.911	457.649	562.132
3	2.98689	609.286	612.273	110.497	366.824	459.438	477.321	569.936	61.3291	415.992	558.691	477.321	620.02	126.358	350.962	433.806	477.321	560.164
4	3.16907	448.874	452.043	89.6774	320.104	394.488	409.782	484.165	42.7374	367.044	492.836	409.782	535.573	42.7543	367.027	499.825	409.782	542.579
5	7.25417	407.357	414.611	83.943	290.271	360.824	374.214	444.767	39.0168	335.197	458.847	374.214	497.864	47.3068	326.907	440.804	374.214	488.111
6	3.5756	380.298	383.874	65.6182	212.87	269.379	278.489	334.997	30.7578	247.731	369.126	278.488	399.884	27.6365	250.852	391.849	278.488	419.485
7	5.01972	481.152	486.172	85.0614	273.138	344.949	358.199	430.01	41.1408	317.058	443.348	358.199	484.489	55.3401	302.859	411.593	358.199	466.933
8	8.21437	594.653	602.867	108.254	393.925	485.041	502.179	593.295	63.3524	438.827	583.329	502.179	646.681	155.044	347.135	407.534	502.179	562.578
9	7.27101	464.959	472.23	91.0067	274.932	353.767	365.939	444.774	50.6649	315.274	451.987	365.939	502.652	64.2578	301.681	419.262	365.939	483.52
10	3.73674	397.9	401.637	81.591	336.762	403.081	418.353	484.672	29.9199	388.433	501.565	418.353	531.485	31.4202	386.933	508.65	418.353	540.071
11	6.41105	457.9	464.311	80.9181	281.608	349.212	362.526	430.13	38.2932	324.233	447.295	362.526	485.589	51.9141	310.612	414.927	362.526	466.841
12	5.51274	575.272	580.784	122.972	402.891	508.476	525.863	631.448	72.2364	453.626	607.046	525.863	679.282	133.533	392.33	492.743	525.863	626.276
Mean	5.63629	483.022	488.658	92.0969	312.967	390.668	405.064	482.765	46.8281	358.236	489.186	405.064	536.014	72.0301	333.034	442.055	405.064	514.085
SD	2.06558	75.6682	76.0572	15.9892	59.3617	71.3504	74.0484	86.5115	13.2809	63.4393	71.295	74.0485	82.7107	42.7196	44.6121	42.125	74.0485	60.2537

## Sheet: Repeated accelerationd with COD
Participant	Wana_3CM	Waer_3CM	Wtot_3CM	Wana_MPM	Waer_MPM	Waer_cor_MPM	Wtot_MPM	Wtot_cor_MPM	Wana_Offset	Waer_Offset	Waer_cor_Offset	Wtot_Offset	Wtot_cor_Offset	Wana_Mongin	Waer_Mongin	Waer_cor_Mongin	Wtot_Mongin	Wtot_cor_Mongin
1	5.57117	160.461	166.032	35.4603	26.8333	59.125	62.2936	94.5853	29.0465	33.2472	161.748	62.2937	190.795	31.1062	31.1875	155.051	62.2937	186.157
2	3.97151	167.884	171.856	44.3809	38.8443	80.6677	83.2252	125.049	37.397	45.8281	181.934	83.2251	219.331	40.2576	42.9675	177.473	83.2251	217.731
3	7.68362	325.078	332.761	66.4473	64.5438	128.905	130.991	195.352	58.4614	72.5298	229.42	130.991	287.881	66.0281	64.963	198.994	130.991	265.022
4	5.13106	149.109	154.24	43.3595	26.674	66.1195	70.0335	109.479	37.8735	32.16	167.872	70.0335	205.746	39.7623	30.2712	172.715	70.0335	212.477
5	5.07831	137.086	142.164	37.8144	26.368	61.2277	64.1824	99.0421	32.709	31.4734	162.759	64.1824	195.468	33.8949	30.2875	166.4	64.1824	200.295
6	2.06232	138.419	140.481	33.6243	39.4831	70.6394	73.1074	104.264	27.7175	45.3899	171.88	73.1074	199.598	28.5306	44.5769	190.888	73.1075	219.418
7	2.61965	159.561	162.181	51.1784	35.3534	83.3379	86.5318	134.516	44.6274	41.9045	185.603	86.5319	230.23	48.0758	38.4561	171.006	86.5319	219.082
8	6.70092	252.116	258.817	62.3129	68.0343	128.027	130.347	190.34	55.0672	75.2799	228.927	130.347	283.994	61.4059	68.9413	187.142	130.347	248.548
9	2.70222	137.886	140.588	42.5337	25.3825	63.4924	67.9162	106.026	36.2305	31.6857	165.049	67.9162	201.28	38.7555	29.1608	158.384	67.9163	197.14
10	2.58662	173.573	176.16	48.7663	43.6546	88.2639	92.4209	137.03	42.2285	50.1924	191.587	92.4209	233.816	44.7915	47.6294	191.956	92.4209	236.748
11	3.87544	188.309	192.184	39.4208	37.5796	76.6742	77.0004	116.095	32.799	44.2014	179.101	77.0004	211.9	35.228	41.7724	170.789	77.0004	206.017
12	6.82069	276.459	283.28	56.4461	48.8853	102.938	105.331	159.384	47.9194	57.412	204.281	105.331	252.2	52.7189	52.6126	184.79	105.332	237.508
Mean	4.56696	188.828	193.395	46.8121	40.1364	84.1181	86.9484	130.93	40.1731	46.7754	185.847	86.9484	226.02	43.3796	43.5688	177.132	86.9485	220.512
SD	1.88852	61.7712	63.2556	10.5141	14.3334	24.2202	23.875	34.276	9.80695	15.0522	23.8415	23.875	33.1543	11.7586	13.2959	13.8083	23.875	22.8443

## Sheet: Repeated sprints with COD
Participant	Wana_3CM	Waer_3CM	Wtot_3CM	Wana_MPM	Waer_MPM	Waer_cor_MPM	Wtot_MPM	Wtot_cor_MPM	Wana_Offset	Waer_Offset	Waer_cor_Offset	Wtot_Offset	Wtot_cor_Offset	Wana_Mongin	Waer_Mongin	Waer_cor_Mongin	Wtot_Mongin	Wtot_cor_Mongin
1	65.4884	483.241	548.73	182.098	130.66	292.01	312.758	474.108	166.025	146.733	395.632	312.758	561.656	183.96	128.798	373.291	312.758	557.251
2	68.5225	518.495	587.018	199.132	154.267	331.716	353.399	530.849	182.746	170.653	439.673	353.399	622.419	205.472	147.927	391.013	353.399	596.485
3	80.7825	537.733	618.515	245.225	170.537	379.871	415.762	625.095	229.301	186.461	482.434	415.762	711.735	263.35	152.412	385.165	415.762	648.515
4	80.4206	476.165	556.586	186.466	118.032	282.329	304.498	468.795	171.039	133.459	387	304.498	558.039	177.315	127.183	411.968	304.498	589.283
5	87.926	510.315	598.241	232.03	150.626	345.668	382.656	577.699	216.297	166.359	449.819	382.656	666.116	229.068	153.589	449.977	382.656	679.045
6	34.6525	431.611	466.264	180.635	122.65	276.201	303.285	456.836	165.152	138.133	379.695	303.285	544.847	176.755	126.53	385.308	303.285	562.063
7	61.7885	459.145	520.934	196.724	128.554	296.285	325.278	493.009	180.988	144.29	400.743	325.278	581.731	196.775	128.502	373.5	325.278	570.276
8	81.1016	653.748	734.849	317.817	191.57	445.067	509.387	762.884	301.84	207.547	548.509	509.387	850.349	351.19	158.197	405.934	509.387	757.124
9	62.8251	487.891	550.716	207.051	118.16	293.362	325.211	500.413	191.691	133.52	397.129	325.211	588.82	205.899	119.312	378.353	325.211	584.252
10	52.1311	484.578	536.71	211.701	123.241	304.27	334.943	515.971	196.492	138.451	408.566	334.943	605.058	203.575	131.368	436.731	334.943	640.306
11	68.3925	563.318	631.71	215.58	150.982	334.054	366.562	549.634	199.764	166.797	439.391	366.562	639.155	217.031	149.531	412.087	366.562	629.117
12	75.3476	613.919	689.267	248.213	177.644	393.92	425.857	642.133	230.843	195.014	498.002	425.857	728.845	265.553	160.304	406.275	425.856	671.828
Mean	68.2816	518.347	586.628	218.556	144.744	331.229	363.3	549.785	202.681	160.618	435.55	363.3	638.231	222.995	140.304	400.8	363.3	623.795
SD	14.695	64.6935	74.2307	38.6877	25.1103	52.0586	61.6478	89.6858	38.5045	25.5011	51.8563	61.6478	89.13	49.8712	14.5869	24.5023	61.6477	59.2776

## Sheet: Overall
Participant	Wana_3CM	Waer_3CM	Wtot_3CM	Wana_MPM	Waer_MPM	Waer_cor_MPM	Wtot_MPM	Wtot_cor_MPM	Wana_Offset	Waer_Offset	Waer_cor_Offset	Wtot_Offset	Wtot_cor_Offset	Wana_Mongin	Waer_Mongin	Waer_cor_Mongin	Wtot_Mongin	Wtot_cor_Mongin
1	80.2869	1146.03	1226.32	300.399	404.906	670.386	705.306	970.786	235.45	469.855	974.877	705.305	1210.33	263.641	441.665	930.095	705.306	1193.74
2	77.7508	1162.66	1240.41	346.296	547.978	852.49	894.273	1198.79	272.252	622.021	1160.27	894.273	1432.52	325.951	568.322	1050.4	894.273	1376.35
3	91.453	1472.1	1563.55	422.169	601.905	968.213	1024.07	1390.38	349.092	674.982	1270.54	1024.07	1619.64	455.736	568.338	1017.96	1024.07	1473.7
4	88.7208	1074.15	1162.87	319.503	464.81	742.936	784.313	1062.44	251.65	532.663	1047.71	784.313	1299.36	259.832	524.481	1084.51	784.313	1344.34
5	100.258	1054.76	1155.02	353.788	467.265	767.72	821.053	1121.51	288.023	533.03	1071.43	821.053	1359.45	310.269	510.783	1057.18	821.053	1367.45
6	40.2905	950.328	990.618	279.877	375.003	616.219	654.881	896.097	223.627	431.253	920.701	654.88	1144.33	232.922	421.959	968.045	654.881	1200.97
7	69.4279	1099.86	1169.29	332.964	437.045	724.572	770.009	1057.54	266.756	503.253	1029.69	770.009	1296.45	300.191	469.817	956.099	770.009	1256.29
8	96.0169	1500.52	1596.53	488.384	653.529	1058.13	1141.91	1546.52	420.259	721.654	1360.76	1141.91	1781.02	567.64	574.273	1000.61	1141.91	1568.25
9	72.7984	1090.74	1163.53	340.592	418.475	710.622	759.067	1051.21	278.586	480.48	1014.17	759.067	1292.75	308.912	450.154	956	759.067	1264.91
10	58.4545	1056.05	1114.51	342.059	503.658	795.615	845.716	1137.67	268.64	577.076	1101.72	845.716	1370.36	279.787	565.929	1137.34	845.716	1417.12
11	78.679	1209.53	1288.21	335.919	470.169	759.94	806.088	1095.86	270.857	535.231	1065.79	806.088	1336.64	304.173	501.915	997.803	806.088	1301.98
12	87.681	1465.65	1553.33	427.63	629.42	1005.33	1057.05	1432.96	350.999	706.052	1309.33	1057.05	1660.33	451.804	605.246	1083.81	1057.05	1535.61
Mean	78.4848	1190.2	1268.68	357.465	497.847	806.015	855.312	1163.48	289.683	565.629	1110.58	855.312	1400.26	338.405	516.907	1019.99	855.312	1358.39
SD	16.8339	185.893	196.463	59.3081	91.1749	138.034	147.95	195.805	56.2808	95.7153	137.52	147.95	191.283	99.9771	60.645	63.3473	147.95	123.228
